# Supplementary material for: Efficacy of adjunctive antibiotics compared to non-antibiotic therapies following mechanical debridement for peri-implantitis: A systematic review and meta-analysis of randomized controlled trials
Source: PLoS One. 2026 Jun 25;21(6):e0352311. doi: 10.1371/journal.pone.0352311 (PMC13298766; doi:10.1371/journal.pone.0352311)
Supplement: S1 File — (ZIP) [file pone.0352311.s001.zip]

Archive with 2 entries (2 files):
- Supplementary Materials.docx
- S1 PRISMA_2020_checklist.docx
